# Supplementary material for: Epidemiological observations and management challenges in extrapedal mycetoma: A three-decade review of 420 cases
Source: PLoS Negl Trop Dis. 2024 May 10;18(5):e0011841. doi: 10.1371/journal.pntd.0011841 (PMC11111073; doi:10.1371/journal.pntd.0011841)
Supplement: S1 Data — (XLS) [file pntd.0011841.s001.xls]

## Sheet: report3
															DISCHARGE COLOR
		SEX	AGE	STATE	STATE_OTHER	DISTRICTID	VILLAGE	OCCUPATION	OCCUPATION- OTHER	DIAGNOSIS	ONSET	DURATION	COURSE	GRAIN COLOR	PUS	BLOOD	PURULENT	SEROPURULENT	NO DISCHARGE	PAIN	TRAUMA	TRAUMA BY	OTHER	MEDICAL PROBLEM	MEDICAL PROBLEMS-2	Hx OF MYCETOMA IN OTHER SITES	PREVIOUS SURGERY	NAME OF PREVIOUS SURGERY	NUMBER	ANESTHESIA	OTHER SURGICAL OPERATION	PREVIOUS Rx	RECURRENCE	FAMLY HISTORY	FAMILY MEMBER	SITE 1	SITE 2	SIDE	REGION	SIZE	CONSISTENCY	SINUSES	NUMBER OF SINUSES	MULTIPLE	SINUSES ACTIVITY	EX.GRAINS	EX.DISCHARGE	LYMPHS NODES	ENLARGED LYMPH GROUP
		1	32	19		345		4		0	2	22 years	3	5						1	1	thorn		0			1		2	SA / GA			1	2		gluteal	right gluteal			1	2	0				0	5	0
		2	37	17		325		6		0	2	11 years	2	5						2	2		none	0			1		1	GA		0	1	2		inguinal	Inguinal			2	2	0				0	5	0
		1	20	15		311		3		0		9 years	2	5					1	2	1			0			1	excision	1	LA		0	1	2		back	lower back		sacral region	2	2	0				0	5	0
		1	19	35		508		3		2	2	2 years	3	5					1	2	2			0			1		1	GA		0	2	2		head	skull	left	parietal bone	2	2	0				0	5	0
		1	24	15		311		8	driver	0	2	8 years	3	1						3	3			0			1		5	GA / GA / LA / LA / LA			1	2		chest	anterior chest wall		central (parasternal)	3	2	0				0	5	0	right axillary lymph nodes detected by US
		2	19	9				6		2	2	8 years	2	3						2	1	stone	none	0			1	biopsy	1	LA		999	999	999		head	scalp		fronto-parietal area	3	999	0				0	4	0
		1	28	23		369		3		2	2	5 years	2		1					2	1			0			1		1	GA			2	2		head	scalp	left	fronto-parietal	3	1	0				0	5	0
		1	20	15		311		5		0	2	8 years	2	1						2	1			0			1		1	GA			1	2		back	back	left	mid back	3	2	0				0	5	0
		2	39	13		285		9	employee	2	1	3 months		5						1	2			1	DM		1	WLE	2	LA / GA			1	2		abdominal wall	anterior abdominal wall	left	hypochondrium	3	2	0				0	5	0
		2	16	9		241		5		0	2	one year	3	1						2	1	metal		0			1		4	GA			1	2		eyelid	left eyelid			999	2	1	2	1	4	0	5	0
		1	18	27		417		9	freelancer	2		one year		2						2	2		none	0			999						999	2		gluteal & perineum	gluteal & perineum			3	999	1		1		2	5	0
		1	28	15		303		1		0	2	2 years	2	1						2	2		none	0			2						2	1		chest	anterior chest wall		central (inter nipples)	2	2	1		999			6	0
		1	54	15		303		1		2	2	10 years	3	3						3	3			0			2						2	2		gluteal	bilateral gluteal			3	2	1		999	4	0	4	0
		2	32	25		395		6		2	2	2 years	3	3						1	2		none	0			1		1	SA			1	2		back	lower back	left	lumbar area	3	2	1		1	4	0	1	0
		1	24	15		311		5		0	2	5 years	3	1						1	3			0			1		1	GA			1	2		neck	neck		posterior aspect	3	2	1		1	4	0	4	0
		1	25	19		339		5		0	2	2 years	3	5						2	2			0			1		1	LA			1	2		gluteal	right gluteal		invoving perianal area	3	2	1		1		0	5	0
		2	39	15		315		6		0	2	15 years	2							2	2			0		left foot mycetoma	1		2	SA / GA	left foot mycetoma WLE		1	2		multiple	gluteal & foot		left gluteal & left foot	2	2	1		999	4	1	5	0
		2	29	7		213		6		2	2	20 years	3	5						2	2			0			1		1	GA			2	2		head	scalp		occipital area	2	999	1		999	4	3	5	0
		1	54	11		257		1		0		23 years	2	1						1	1	thorn		0			2						2	2		back & gluteal & perineum	lower back & bilateral gluteal, perineum & thigh			3	2	1		999	4	1	1	0
		1	34	35		508		9	freelancer	2	2	5 years	2	2						1	2			0			1		1	GA			1	2		back & gluteal	lower back & right gluteal			3	2	1		999	6	0	1	0
		1	9	15		313				0	2	one year	2	1						2	2		none	0			1		1	GA			1	999		eye	left eye		retro-orbital	999	999	999				1	1	0
		1	22	15		305		9	pharmacist	0	2	7 years	2							2	2			0			2						2	2		gluteal	left gluteal			2	2	999				1	5	0
		1	26	15		315		9	smith	0	2	1 and half year	2	1						1	3			0			1		5	SA			1	999		gluteal	bilateral gluteal		involving sacral & coccygeal bone	999	999	999				1		0
		1	20	3		185		1		2	2	3 months	2	3						2	3			0			1	biopsy	1	999		0	2	999		head	head	left		2	999	0				0	5	0
		1	31	13		277		9	freelancer	0	2	7 years	3	1						2	1			0			1		3	SA			1	2		perineum	perineum	left	perineal	2	2	0				0	5	0
		1	10	15		311		5		0	2	9 months	3	1						2	2			0			1	excisional biopsy	2	GA			1	2		gluteal	right gluteal			3	999	0				0	5	0
		1	21	13		285		4		0	2	1 and half year	3	5					1	2	2			0		right second toe eumycetoma	1	excision	1	GA	right second toe eumycetoma excision	0	2	2		multiple	lower back & toe		left lower back just above the iliac bone & right second toe	3	2	0				0	5	0
		1	12	7		213		5		2	2	2 months	3		1					2	2			0			1	excisional biopsy	1	GA			2	2		chest	anterior chest wall	left	lower chest wall	2	999	0				0	5	0	axillary & hilar lymphadenopathy detected by MRI
		1	17	13		279		5		0	2	11 years	3	1						2	2		none				1		2	LA		0	1	2		back	lower back		lumbar vertebrae L3-L5	2	1	1		1	1	1	6	0
		1	28	13		279		9	freelancer	0	2	10 years	2	1						2	2		none				2						2	999		perineum	perineum			2	2	1		1	4	1	5	0
		1	22	23		377		5		0	2	10 years	2	1						2	2			0			2						2	2		back	back	whole	whole back from the buttock to the lower chest	3	2	1		1	4	1	5	0
		1	25	15		311		3		0	2	1 and half year	2	1						2	2		none	0			1		1	GA		1	1	2		gluteal	left gluteal		upper part	3	2	1		1	4	1	5	0
		1	30	23		373		7		2	2	2 years	2	1						2	3		none	0			2					0	2	2		perineum	perineum			3	2	1		1	4	1	1	0
		1	31	11		257		9	policeman	0	2	10 years	2	1						2	3			0			1		1	SA			1	2		gluteal	right gluteal		involving perianal area	3	2	1		1	4	0	6	0
		2	13	19		345		5		0	2	5 years	2		1					2	2		none	0			1		1	GA			1	2		eye	left eye		superio-medial to the left orbit	1	2	1		999	1	1	1	0
		2	15	15		307		5		0	2	2 years	2	1						2	2		none	0			1		1	GA		1	1	2		gluteal	left gluteal			1	2	1		999	2	0	5	0
		1	32	13		281		3		0	2	6 months	2	1						1	2		none				1		1	GA			1	2		gluteal	right gluteal		upper outer quadrant	1	2	1		999	1	1	1	0
		1	13	17		333		5		0	2	7 years	2	1						2	2		none				1		1	GA			1	999		head	forehead		fronto-temporal	2	1	1		999	4	1	1	0
		1	25	17		331		8	driver	0	2	3 years	3	1						2	2		none	0			2						2	2		gluteal	left gluteal			2	1	1		999	1	1	5	0
		2	13	5		205		5		2	2	2 years	3	3				1		3	3			0			1	biopsy	1	GA			2	2		head	scalp		involving skull	2	1	1		999	4	3	4	0
		1	26	19		341		9	tinsmith	0	2	3 years	2	1						2	1	thorn		0			1		2	LA / GA			1	999		gluteal	left gluteal			2	2	1		999	2	1	2	0
		1	24	19		339		5		0	2	10 years	2	1						1	2		none	0			1		1	SA		1	1	2		gluteal	left gluteal			2	2	1		999	4	1	6	0
		1	60	29		488		1		0	2	12 years	2		1					2	2		none				1		10	SA			1	2		gluteal	left gluteal			2	2	1		999	1	1	1	0
		1	60	17		323		1		0	2	one year	2	1						2	2		none	0			1		2	LA			1	2		gluteal	left gluteal			2	2	1		999	4	1	6	0
		1	24	15		305		5		0	2	5 years	3	1				1		2	1		none	0			1		1	GA		1	1	2		back & gluteal	lower back & bilateral gluteal		upper buttocks	2	2	1		999	4	1	4	0
		1	48	15		303		1		0	2	3 years	2		1					2	1		none	1	HTN & renal transplantation		1	excision & perminant colostomy	1	GA			1	2		perianal	perianal & pelvic		peri-rectal space involving pelvic bones, groin & external genitalia	2	2	1		999	1	1	4	0
		2	24	19		339		6		0	2	5 years	2	1						2	2		none	0			1		3	GA / LA		0	1	2		gluteal	right gluteal			2	2	1		999		1	5	0
		1	13	19		337		5		0	2	4 years	2							2	2			0			2						2	2		head	scalp	right	occipital area	2	2	1		999	2	1	5	0
		1	13	9		241		5		0	2	8 years	2							3	1			0			1		1	GA			1	2		head	scalp	right	occipital area	2	2	1		999	2	0	5	0
		1	35	15		307		9	freelancer	0	2	6 years	2	1	1					1	1		none	0			1		2	LA			1	2		loin	right loin			3	2	1		999	4	1	1	0
			30	31		502		1		0	2	15 years		1						2	3		none	0			1					1	999	999		back	back			3	999	1		999		0	5	0
		2	25	15		307		7		2	2	13 years	3	3						1	2			0			1		1	GA			1	1		head	forehead		scalp	3	1	1		999	2	0	5	0
		2	17	15		311		6		0	2	5 months	2	1						2	2		none	0			2					0	2	1	brother	back & gluteal	lower back & gluteal			3	2	1		999	2	0	5	0
		1	26	21		353		2		0	2	15 years	2							2	2			0			2						2	2		chest	posterio-lateral chest wall	right	posterio-lateral aspect	3	2	1		999	4	1	5	0
		1	21	15		307		9	butcher	0	2	4 years	3	1						2	2		none				2						2	2		gluteal	right gluteal			2	1	1		999		1	4	0
		2	23	13		283		6		0	2	3 years	2							2	2			0			1		4	GA / SA / SA?			1	2		gluteal	right gluteal		central	2	2	1		999	4	1	5	0
		1	29	15		311		3		0	2	6 years	2	1						2	2		none	0			1		2	LA		1	1	2		gluteal	right gluteal			2	2	1		999	2	0	5	0
		1	38	13		279		9	freelancer	2	2	4 years	2			1				2	1			0			2					0	2	2		head	scalp	right	fronto-lateral	2	3	1		999	2	0	2	0
		1	36	27		435		7		2	2	20 years	2							2	2		eye protrusion	0			1		3	GA		1	1	2		head	forehead		fronto-parietal & temporal region involving nasal bone with eye involvement.	3	2	1		999	2	0	5	0
		1	85	13		281		1		0	2	50 years	2	1						2	1			0			1		5	LA		0	1	999		gluteal	gluteal			3	2	1		999		1	6	0
		1	24	19		345		1		0	2	3 years	2	1						2	3		none	0			1		2	GA / SA			1	2		gluteal	right gluteal		whole	3	2	1		999	2	0	5	0
		1	28	15		315		9	builder	0	2	2 years	2	1						2	2		none	0			2						2	2		gluteal	left gluteal		lower medial quadrant	1	2	1		1	4	1	5	0
		1	60	15		305		1		2	2	12 years	2	4						2	2		none	0			1		1	GA			1	2		inguinal	right ingunial			3	1	1		1	4	0	2	0
		1	55	23		377		1		2	2	5 years	3		1	1				2	2		none	0			2					0	2	2		abdominal wall	anterior abdominal wall		lower abdominal wall involving left upper thigh & buttock	3	2	1		1	6	0	1	0
		2	19	15				5		0	2	6 years	2	1						2	1		none	0			1		1	SA			1	999		back	back		upper back	3	2	1		1	4	1		0
		1	35	11		255		3	builder	0	2	20 years	2	1						3	1		none	0			2						2	2		back & gluteal	lower back & gluteal			3	2	1		1	4	1	6	0
		1	27	15		307				0	2	6 years	2	1						2	2		none	0			1		2	LA / GA			1	2		chest	lower chest wall	left	lower chest wall & hypochondrium	3	2	1		1	4	1	1	0
		1	30	15		315		1		0	2	16 years	2	1						2	2		none	0			1		1	GA		0	1	2		gluteal	right gluteal			3	2	1		1	4	1	6	0
		2	30		2	Abyei		6		2	2	7 years	3	2						2	2			0			2						2	2		abdominal wall	anterior abdominal wall	left	iliac fossa	3	2	1		1	2			0
		1	36	31		502		9	porter	0	2	6 years	3	1	1					1	2			0			1		1	LA		0	1	2		gluteal	bilateral gluteal			3	2	1		1	4	1	1	0
		2	15	19		339		1		0	2	5 years	3	1						2	1	whip		0			2						2	1	aunt	gluteal	left gluteal		lower part	3	2	1		1	2	0	5	0
		2	30	17		329		6		2	2	3 years	2	3						2	2		none	0			1		3	GA			1	2		gluteal	right gluteal			3	2	1		1	1	3		0
		1	26	15		303		3		0	2	5 years	2	1						1	2			0			1		1	LA		0	1	2		back	lower back		sacral region	999	2	1		999	3	0	5	0
		1	23	23		377		5		0	2	3 years	3	1						2	1	thorn		0			2						2	2		gluteal	left gluteal			1	2	1	1		2	0	5	0
		1	37	19		345		3		0	2	12 years	3	1						2	1			0			1		2	GA			1	1		multiple	chest wall & toe		right lateral lower chest wall & left big toe	2	2	1	1			1	5	0	mediastinal lymph nodes detected by CT
		1	52	35		508		1		0	2	2 years	2	1						1	2		none	0			1		1	GA			1	999		gluteal	bilateral gluteal		involving sacral area	3	1	1	10	1	1	1	1	0
		1	34	15		303		9	employee	0	2	7 years	2	1						2	2		none	0			1		4	LA			1	999		gluteal	right gluteal		upper medial quadrant	2	2	1	2	1	2	0	5	0
		1	40	17		335		3		0	2	3 years	2	1						1	2			0			1		2	SA			1	999		gluteal & inguinal	bilateral gluteal & left inguinal			3	3	1	2	1		0	5	0
		1	36	15		315		9	policeman	0	2	5 years	2	1						2	2			0			1		1	GA			1	2		gluteal	right gluteal			3	2	1	2	1		0	1	0
		1	16	15		311		5		0	2	one year	3	1						2	2			0			2						2	2		gluteal	right gluteal			3	2	1	9	1		1	5	0
		1	40	5		205		1		2	2	5 years	3	5						2	2			0			1		2	GA			1	2		loin	left loin		left loin extending to hip region & perineum	3	2	1		1	4		4	1
		1	27	23		377		3	Factory maintenance	0	2	15 years	2	5					1	2	2			999			1		1	GA		999	999	999		perineum	perineum		involving left thigh	999	2	1		999	2	0	5	1
		2	75	11		259		6		0	2	3 years	3	5						2	1	fell down		1	HTN		2						2	2		mandible	left mandible			2	2	0				0	5	1	cervical
		1	19	15		313		3		0	2	one year	2	5					1	1	1	stone		0			1	excisional biopsy	1	GA		0	2	2		head	head	right	occipito-parietal region	4	2	0				0	5	1	right posterior cervical
		1	18	5		203		5		0	2	3 years	2	1						2	2		none	0			2					0	2	999		chest	posterio-lateral chest wall	left	posterio-lateral aspect	1	2	1		999		1	6	1	axillary & inguinal
		1	47	23		375		3		0	2	20 years	2	1						2	2		none	0			1		2	LA / SA			1	999		testis	right testis			2	1	1		999	1	1	6	1	bilateral inguinal
		1	54	5		201		1		0	2	9 months	3	6						2	2			1	HTN & left sided hemiplegia		1		1	LA		1	1	999		inguinal	left inguinal			2	2	1		999	1	1	4	1	left inguinal
		1	50	23		375		9	soldier	0	2	40 years	3	1						2	2			0			1		6	GA		1	1	1		gluteal	left gluteal			3	999	1		999	2	1	5	1	bilateral inguinal
		1	43	15		311		1		0	2	one year	2							2	2			0			2						2	2		gluteal & inguinal	bilateral gluteal & left inguinal			3	2	1		999	4	1	5	1	inguinal
		2	32	23		371		1		2	2	6 years	3		1					3	1	fell down		0			1	excisional biopsy	3	LA / LA / GA			1	2		head	scalp	left	parietal	3	2	1		999	3	0	5	1	left posterior auricular
		1	9	15				5		0	2	8 mounths	3	1						2	1		none	0			1		1	999		0	1	2		head	scalp		occipital area	1	2	1		999	1	1	1	1	cervical
		1	58	19		339		3		0	2	17 years	2	1						2	1	thorn	none	0			1		4	GA / SA		1	1	2		gluteal, perineum & scrotal	right gluteal, perineal & scrotal		medial gluteal, extend to preineum & scrotal & right iliac	3	2	1		999	1	1	6	1	inguinal
		1	30	27		431		1		0	2	5 years	2	1						2	1						1		1	LA		0	2	2		gluteal	left gluteal			2	2	1		1	2	1	5	1	inguinal
		1	39	19		339		1		M.M controversy with clinical picture?	2	3 years	3	3						2	2			0			2						2	2		head	scalp			999	2	1		1	4	0	1	1	posterior cervical & occipital
		1	35	19		341		8	driver	0	2	10 years	3	1						2	2			0			1		1	SA			1	2		gluteal & inguinal	left gluteal & left inguinal			3	2	1		1	6	1	5	1	inguinal
		2	26	27		417		6		2	1	7 months	3	5				1		1	2			0			1		1	GA	right foot amputation		1	2		abdominal wall	anterior abdominal wall		lower abdomenal wall involving perineum & right upper thigh	3	1	1	>30	1	4	0	4	1	inguinal
		1	36	13				9	engineer	0	2	12 years	3	1						2	1	whip		1	tuberculosis		1		1	LA		0	1	999		gluteal	right gluteal			1	999	1	1			1		1	inguinal
		1	24	17		331		1		0	2	7 years	3	1			1			2	1	injection		0			2					0	2	2		gluteal	right gluteal		lower lateral quadrant	2	2	1	1			1	3	1
		1	29	15		307		1		0	2	2 years	3	1						1	2		none	0			1		1	SA			1	2		back	back	left		2	2	1	3	1	1	1	4	1	left inguinal
		1	73	29		488		1		2	2	5 months	2	3						2	2		none	0			1		1	SA			1	1	brother	inguinal	right inguinal			2	2	1	3	1	2	0	5	1	inguinal
		1	45	23				3		0	2	1 year	3	1						1	1			0			1		2	GA		999	1	2		gluteal	right gluteal		involving perianal area	2	2	1	5	1		1	5	2
		1	68	15		303		1		2	2	6 months	3	3						1	1			0			1		1	LA		999	1	2		abdominal wall	anterior abdominal wall		lower anterior abdominal wall involving suprapubic extended to right inguinal region	3	2	1		1	4	999	999	2	bilateral inguinal
		2	60	13		281		6		2	999	999	999														999						999	999		inguinal	right inguinal			2	2	1		999		2	1	999
		2	60	19		337		6		2	2	7 years	3	2						2	1		paraplegia & bone pain	0			1	incisional biopsy- lumbar vertebra	1	999			2	2		back	back		involving vertebral column: lumbar vertebrae (L4)	3	999	999						999
		1	45	15		307		3		0	2	25 years	3	1						2	3			0			1	colostomy	4	999			1	999		gluteal, perineum & anterior abdominal wall	gluteal, perineum & anterior abdominal wall			3	999	999						999
		1	27	15		305		9	teacher	0	2	one year	2	5						2	2			0			1		2	LA		0	1	2		eye	left eye		medial canthus	3	999	999						999
		1	35	23		375		1		0	2	16 years	2	1						2	3			0			1		1	SA			1	999		perianal	perianal & pelvic	left	perianal & ischioanal fossa extends to levator ani muscle	3	999	999						999
		1	43	29		488		1		2	2	18 years	2	3						2	1			0			2						2	999		head	temporal	left	temporal region involving bone	3	999	999						999
		1	20	19		337		5		0	2	4 years	3	1						2	2						1		8	LA / GA (rest)		1	1	1	brothers	abdominal wall	anterior abdominal wall	right	iliac fossa	999	999	999						999
		2	18		1			5		2	2	8 months	2							2	1		headache & vomiting	0			1	brain biopsy	1	GA			2	2		head	brain	left	parietal lobe	999	999	999					6	999
		1	30	19		341				0	999	999	999	999						1							1	WLE	1	999			1	999		gluteal	left gluteal			999	999	999						999
		1	32	25		401		9	policeman	0	2	8 years	3	5							1			0			1	excisional biopsy	1	GA			2	2		abdominal wall	anterior abdominal wall	right	iliac fossa	4								999
		1	8	15		307		5		2	2	4 months	999							2	2			0			1	excisionl biopsy	1	GA			2	2		abdominal wall	anterior abdominal wall	left	left to umbilicus	4								999
		1	52	35		508		1		0	2	2 years	3		1					3	2			1	HBV +ve		1	WLE & bone curretage	1	GA			2	999		chest	anterior chest wall		central (manubrium sterni)	4								999
		1	41	5		205		8	driver	2	2	20 years	3	3						2	2			0			1	WLE & skin graft	1	GA			2	999		back	back	left	lumbar area	4								999
		1	50	15		311		9	freelancer	0	2	4 years	3		1					2	1		headache & convulsions	0			1		1	GA			2	2		head	brain	right	frontal & temporal lobe	4								999
		1	45	23		365		1		2	2	5 years	2							2	2		symptoms & signs of raised ICP	0			1		1	GA			2	2		head	brain	right	parietal lobe	4								999
		2	19	17		323		5		2	2	3 years	3	5					1	2	2		none	0			1		1	GA			2	999		head	forehead			4								999
		1	13	23		375		5		2	2	4 years	3	5					1	2	2						1		1	GA			2	2		head	forehead	right	scalp	4								999
		1	13	15		311		5		0	1	one year	3							2	2			0			1	mastoidectomy	1	GA			1	999		ear	left ear		mastoid bone, middle ear cavity, inner & external ear	4								999
		1	60	17		333		1		2	2	3 years	3	2						1	3		eye protrusion	0			1	eye extraction	1	999	glaucoma 2017 / 2018		999	2		eye	left eye		retro-orbital	4								999
		1	22	23		371		8	driver	2	2	11 months	2	2	1					2	1	stone		0			1	excision	1	GA			2	999		eye	left eye		medial canthus	4								999
		1	25	11		273		2		2		8 years	2	5						1	1	cow hooves	headache & eye protrusion	0			1	craniotomy & subtotal excision	1	GA			2	2		eyelid	left eyelid		involved left eye & frontal bone	4								999
		1	18	17		335		7		0	2	6 years	2							2	3			0			1	WLE	4	GA / SA			1	2		gluteal	left gluteal			4								999
		1	67	3		187		3		3	2	10 years	3	5										0			1						1	999		face	maxillary sinus	left	maxillary sinus	4								999
		1	95	9		243		7		0	2	4 months	3	5					1								1						999	999		palate & nasal cavity	palate & nasal cavity		involving skin over nose & face	4								999
		2	70	5		197		6		0	2	10 years	3	5					1	2	2			1	DM & HTN		1	WLE	1	SA			2	2		perineum	perineum	right	perineal	4								999
		1	26	5		205		3		2		one year	2	3							3			0			1	exploration	1	GA			999	999		abdominal wall	posterior abdominal wall		renal	4								999
		1	7	15		307		5		0	2	5 months	3	1						3	1	stone		0			1	abscess drainage & mastoidectomy	2	GA			1	2		ear	right ear		mastoid bone, middle ear cavity, inner & external ear	4								999
		2	24	17		323		6		0	2	2 years	999	5					1	1	2		itching	0			1		1	GA			2	2		head	scalp		occipital area involving bone	4								999
		1	26	31		534		7		2	2	one year	3	5					1	2	1	wood		0			1	excision	1	999			2	2		head	scalp		involving frontal bone	4								999
		1	10	9		231		5		2	2	2 years	2	5						2	2		none	0			1	excisional biopsy	1	GA			2	999		head	skull	right	fronto-tempro-parietal	4								999
		1	21	9		247		5		2	2	one year	3	3						2	1	thorn	none	0			1	excisional biopsy	1	LA			2	999		head	temporal	right	temporal region involving bone	4								999
		2	23	15		307		1		2	2	3 years	3		1					1	1		headache & convulsions	0			1	craniotomy	1	GA			2	2		head	brain		frontal lobe	4								999
		1	12	15		315		5		0	2	7 years	2	5						2	2		none	0			1	excisional biopsy	1	999		0	2	2		face	face	left	cheek	4								999
		1	24	17		331		5		0	2	22 years	3	1						2	2			0			1		2	GA			1	2		back	back	right	upper back	3	999	0						999
		1	67	13		279		1		2	2	12 years	2	3						2	2		none	0			2						2	999		head	scalp			2	2	1	6	1	2	0	5	999
		1	26	19		337		5		0	2	2 months		1						2	2						999						999	1	sister	back	lower back			2	999	1		999	1	1	6	999
		1	35	17		323		9	electrician	0	2	10 years	3	1							3			0			1		1	999			1	999		gluteal	left gluteal			3	999	1		999	2			999
		1	27	5		205		1		0	2	20 years	2	1						2	1	thorn		0			2					1	2	999		back	lower back			3	999	1		999	2			999
		1	23	5		199		4		2	2	7 years	3								3			0			1	biopsy	1	999		1	999	999		head	skull			3	999	1		999	2			999
		1	20	9		233		5		2	2	10 years	2	3						2	2		headache	0			2						1	2		head	scalp & skull & brain	right	occpital, parietal & temporal involving brain	3	1	1		999		3		999
		1	16	19		339		5		0	2	1 and half year	2	1						2	2		none				999						999	999		head	brain	left	frontal	2	999	1		999		1		999
		1	22	19		343		9	tailor	0	2	10 years	2	1						1	1						2						2	2		gluteal	right gluteal			3	999	1		999	1	1	1	999
		1	23	23		377		9	teacher	0	2	7 years	3	1						2	3						1	excision	1	GA		1	1	999		multiple	gluteal & forearm		natal cleft and right & left medial gluteal & left forearm	3	999	1		1	1	1		999
		2	22	11		267		6		2	2	18 months	3		1			1		1	2			0			2						2	2		face	face	left	from the left preauricular to submandibular area	3	2	1		1	4	0	6	999
		2	35	23		375		6		0	2	5 years	3	1	1					1	2			0			2						2	2		abdominal wall	anterior abdominal wall		lower abdominal wall involving right medial upper thigh & perineal area	3	2	1		1		1	4	999
		1	35	23				7		2	2	> 5 years	3	2						1	2						2						2	1	father	abdominal wall & pelvic	anterior abdominal wall & pelvis		lower abdominal wall involving right inguinal, right upper thigh with intrapelvic extention displacing the urinary bladder and rectum to left side & iliac bone infiltration	3	2	1		1		0	5	999
		1	25	15		315		5		0	2	4 years	3	1		1				2	2		none	0			1		1	GA		1	1	2		gluteal	left gluteal			1	999	1		999	4	1	5	999
		1	60	19		343		1		0	1	35 years	2	1	1					2	2			0			1	incisional biopsy	1	GA			1	2		neck	neck	left	posterior triangle & supraclavicular	3	999	1	1		1	0	1	999
		1	14	15		307		5		0	1	3 months		1						2	2			0			1		1	LA			1	2		back	lower back			2	999	1	2	1	1	1		999
		1	20	23		375		3		0	2	10 years	2	5					1	2	2		none	0			1	WLE	3	LA			1	999		neck	neck		posterior aspect	4								999
		1	17	15		311		5		0	2	3 years	3	1						2	2						1	excisional biopsy	1	GA			1	999		gluteal	right gluteal		upper lateral quadrant	4								999
		1	35	15		307		1		0	2	20 years		5					1	2	2			0			2						2	2		gluteal	right gluteal			3	1	0				0	5	0
		1	17	23		367		3		2	2	7 years	3	5						2	3			0			1	frontal bone excision+ mesh	1	GA			2	2		head	forehead	left	frontal bone	4	3	0				0	5	0
		1	20	17		323		8	driver	0	2	one year	2	1						1	1	injection		0			1		4	SA			1	2		gluteal	left gluteal			2	999	0				0	4	0
		1	27	15		315		3		0	2	3 years	2	1						2	2		none				1		1	LA		0	1	1		gluteal	left gluteal		lower medial quadrant	2	2	1	1		1	1	5	0
		2	35	17		323		9	teacher	0	2	8 years	2	1					1	2	2		none	0			2						2	999		gluteal	right gluteal		lower medial quadrant	1	2	1	2	1	2	0	5	0
		1	30	15		315		3		0	2	one year	2	1						2	2		none	0			2					0	2	2		gluteal	left gluteal		upper part	3	4	1		1		0	5	0
		1	21	15		315		5		0	2	one year	2	1						2	2			0			2						2	1	brother	gluteal	left gluteal			3	1	1		1	2	0	5	0
		2	12	19		337		5		0	2	5 years	999	5						2	2						1		1	GA			1	999		head	scalp		occipital area	2	1	1		999	2	0	5	0
		2	31	19		345		7		0	2	15 years	2	1						2	2		none	0			1		1	GA			1	999		gluteal	right gluteal			2	2	1		999	2	0	5	0
		2	19	15		303		7		2	2	one year	2	3						2	2		none	0			1		1	LA			1	1		head	scalp		occipital area	2	2	1		999	2	0	5	0
		1	43	15		307		1		0	2	14 years	2	5						2	2		none	0			1		2	LA		1	1	2		gluteal	left gluteal			1	2	1		999	2	0	5	0
		1	13	15		309		5		0	2	3 years	2	1						2	3			1	Albino		1		1	GA			1	2		head	scalp			3	2	999				1	6	0
		1	28	13		279		9	policeman	0	2	17 years	3	1						2	2			0			1	excision	2	LA		0	1	2		abdominal wall	anterior abdomenal wall	right	lower abdominal wall	1	999	0				0	5	0
		2	40	13		285		6			2	3 months	2	5					1	2	3			0			2					0	2	999		back	back			1	999	0				0	5	0
		1	32	37		544		7		2	2	3 years	3	2						2	2		none	0			1		1	LA			1	2		head	forehead	right	scalp	1	2	0				0	5	0
		2	20	15		315		7		0	2	one year	2	1						2	2		none	0			1		2	LA / GA		0	1	2		multiple	gluteal & finger		left gluteal & right small finger	1	2	0				0	5	0
		1	28	19		337		1		0	2	8 years	2	1	1					2	3			0			1		1	SA			1	2		gluteal	right gluteal			1	2	0				0	5	0
		1	25	19		337		3		0	2	5 years	2	5					1	1	2		none	0			1		1	GA		1	1	1	brother	gluteal	right gluteal			1	2	0				0	5	0
		1	30	23		379		9	doctor	0	2	15 years	2	1						1	2		none	0			1		1	GA		0	1	2		gluteal	left gluteal			2	999	0				0	5	0
		1	18	23		371		5		2	2	One year	2	5					1	2	2			0			2					0	2	2		head	scalp		occipital area involving bone	2	1	0				0	5	0
		1	12	17		319		5		0	2	> 2 years	2	5					1	3	3			0			1		1	LA			1	2		back	back	right	side of vertebral column	2	2	0				0	5	0
		1	35	15		303		1		2	2	25 years	2	3						2	2			0			1		2	GA		0	1	2		head	forehead		scalp	2	2	0				0	5	0
		1	16	9		241		5		0	2	6 years		5					1	1	2			0			1		1	GA			1	1		gluteal	left gluteal			2	2	0				0	5	0
		1	31	15		303		3		0	2	10 years	3	1						2	2			0			1		1	SA			1	2		gluteal	left gluteal			2	2	0				0	5	0
		1	26	15		307		1		0	2	2 years	3	5					1	2	3		none	0			1		1	LA		0	1	2		gluteal	left gluteal		lower part	2	2	0				1	5	0
		1	12	23		371		5		2	2	6 months	3	5						2	1			0			1	excisional biopsy	1	999			2	2		eye	right eye		preseptal region	2	2	0				0	5	0
		1	30	15		315				0	2	4 years	3	1						2	1	thorn		0			1		1	LA			1	2		gluteal	right gluteal			2	2	0				0	5	0
		1	12	15		305		5		0	1	1 and half year	2	5					1	1	1	thorn	none	0			2					0	2	999		gluteal	right gluteal			2	2	0				0	5	0
		1	25	15		305		9	nurse	0	2	5 years	3						1	2	1			0			1		1	LA		0	2	2		gluteal	right gluteal			2	2	0				0	5	0
		1	20	29		488		5		2	2	4 years	2	5					1	2	2			0			1			LA			2	2		head	scalp	right	occipital area	2	2	0				0	5	0
		1	10	29		488		999		0	2	one year	2	5						2	3			0			2						2	2		mandible	right mandible			2	3	0				0	5	0
		1	35	15		311		1		0	2	3 years	3	5					1	2	2			0			1	excisional biopsy	1	SA			1	999		gluteal	left gluteal			3	999	0				0	5	0
		1	34	15		303		8	driver	0	2	10 years	3	5						2	2			0			1	excisional biopsy	2	LA			1	2		gluteal	left gluteal			3	999	0				0	5	0
		1	25	15		307		5		0	2	10 years	2	1						2	3			0			2					0	2	999		gluteal	left gluteal			3	999	0				0	5	0
		1	23	27				9	lab owner	2	2	5 months	3	5						1	1			0			2						2	2		chest	lateral chest wall	right		3	2	0				0	5	0
		1	29	5		205		9	freelancer	0	2	20 years	2	5						2	2		none	0			2						2	2		gluteal	left gluteal		lower lateral quadrant	3	2	0				0	5	0
		1	24	15		309		5		0	2	8 years		1						2	2						1		1	SA			999	2		gluteal	right gluteal			3	2	0						0
		1	41	3		187		9	teacher	0	2	one year	3	5					1	1	3			0			1	excisional biopsy	1	SA			2	2		perineum	perineum			4		0				0	5	0
		1	26	15		303		2		2	2	2 years	3	5						2	2			0			1		1	GA			2	2		head	scalp	left	parietal	4		0				0	5	0
		1	43	17		325		1		2	2	3 months	2	5						2	3		eye protrusion & nasal obstruction	0			1	nasal biopsy	1	GA			2	2		face	maxillary sinus & nasal cavity	left	maxillary sinus & nasal cavity	999	999	0				0	5	0
		1	65	29		497		1		0	2	2 years	3	5						1	3			1	DM		1	incisional biopsy	1	GA			2	2		back	back		involving vertebral bone	999	999	0				0	1	0
		1	16	23		375		5		0	2	one year	2	5					1	2	2			0			1	incisional biopsy	1	999		1	2	2		neck	neck	right	posterio-lateral aspect	1	2	0				0	5	0
		1	25	13		285		3		2	2	2 years	2							2	3			0			2					0	2	999		head	head	left	occipital	2	999	0				0	5	0
		1	18	29		541		5		0	2	5 years	2							2	2			0			1	excision	1	LA			1	2		neck	neck	right	posterior aspect	2	2	0				1	5	0
		1	39	23		375		3		0	2	6 years	2	1						2	3		none	0			1		4	LA/ LA / GA			1	999		gluteal	right gluteal			3	2	0				0	5	0
		1	30	15		305		3		2	2	20 years	3							1	1	stone	decreased visual acquity	0			1	incisional biopsy	1	GA			2	2		head	skull			3	3	0				0	5	0
		2	65	13		287		6		2	2	999	3	5					1	1	2		none	0			999					999	999	999		head	scalp		involving skull	3	4 cystic	0				0	5	0
		2	35	13		279		6		2	2	6 years	2	6						2	2			0			1		2	GA		1	1	999		multiple	chest wall & foot		central anterior chest wall & dorsum of the left foot	2	2	1	1	1	2	0	4	0
		1	35	19		337		9	freelancer	0	2	5 years	3	1						3	3			0			1		1	SA			1	2		gluteal	right gluteal		upper lateral quadrant	2	2	1	3	1	4	1	2	0
		2	25	19		339		6		0	2	8 years	3	1						1	1		none	0			1		1	LA			1	1		back	back			3	2	1	12	1	4	1	5	0
		1	37	15		305		3		0	2	4 years	2							2	2			0			1		1	LA			1	999		chest	anterior chest wall	right	anterior chest wall to right breast	2	2	1		1	1	1	1	0
		1	67	19		343		1		0	2	20 years	2	1			1			2	2		none	0			1		2	GA / SA		1	1	2		gluteal	right gluteal			2	999	1		1	2	0	5	0
		1	28	15		315		9	engineer	0	2	3 years	3	1						2	1	fell down		0			1		1	SA			1	2		gluteal	left gluteal			2	2	1		1	2	0	5	0
		1	12	15		305		5		0	2	one year	2							2	3						1		2	LA			1	999		chest	lower chest wall	left		3	1	1		1		1		0
		2	48	13		283		3		2	2	7 years	3	5	1	1				2	2			0			1		8	LA / GA / SA / SA / SA / SA / SA / GA			1	2		multiple	anterior abdominal wall & leg		lower abdominal wall & right leg	3	2	1		1	3	0	5	0
		1	38	27		433		9	soldier	0	2	12 years	2	1	1					2	2		none	0			1		1	LA			1	999		back	back			3	2	1		1	1	1	1	0
		1	34	5		205		1		0	2	17 years	2		1					2	2			0			2						2	2		gluteal	left gluteal		lower part	3	2	1		1	1	1	1	0
		1	25	17		323		3		0	2	14 years	3	1						2	2	injection		0			2					1	2	999		gluteal	right gluteal			3	2	1		1	2	0	5	0
		1	38	15		315		1		0	2	one year	3	1						2	1			0			1		1	SA			1	2		gluteal	right gluteal			3	999	1		1		1	1	0
		1	20	9		243		3		2	2	2 years	2	2						1	1	metal	headache & dizziness	0			1		3	LA			1	2		head	skull	right	frontal & temporal extending medially to nasopharynx	3	1	1		1	1	0	4	0
		2	30	17		331		6		2	2	20 years	3	2						2	2		itching	0			2						2	2		back	back		upper back	3	2	1		1	6	0	4	0
		1	34	15		313		1		0	2	15 years	3	1						1	2			0			1	WLE	2	SA			1	1	cousin	gluteal	left gluteal		involving perianal & para rectal region	3	2	1		1	5	1	1	0
		1	18	19		337		5		0	2	6 years	2	1						2	3		none	0			2					0	2	1		back	lower back		lumbosacral region	3	2	1		1	1	1	3	0
		1	20	5		205		1		0	2	4 years	2	1						2	2		none	0			2						2	2		gluteal	right gluteal			3	2	1		1	4	0	6	0
		1	25	23		369		1		2	2	9 years	2	2						2	3		none	0			2					1	2	2		gluteal	right gluteal		whole	3	2	1		1	2	0	5	0
		1	28	17		323		4		0	999	2 years	2	1						1	2						1		2	GA		0	1	1		scrotum	scrotum	bilateral	scrotum	3	2	1		1		1	5	0
		1	55	17		323		1		0	2	20 years	3	1						2	2			0			1		7	LA / GA / SA / GA			1	1	sister & brother's son	gluteal	bilateral gluteal			1	999	1		999	2	0	5	0
		1	31	15		311		9	merchant	0	2	3 years	3	1						2	3			0		right hand mycetoma	1		4	LA / GA			1	1	cousin	multiple	gluteal & finger		right gluteal & right middle finger	1	999	1		999	6	1		0
		1	32	15		305		9	carpenter	0	2	5 years	3	6						2	2		none	0			1		1	GA		no	2	2		chest	anterior chest wall			1	1	1		999		0	4	0
		1	14	15		307		5		0	2	2 years	2							2	2			0			2						2	2		back	back		mid dorsal spine	1	2	1		999	2	1	5	0
		2	40	17		329		1		0	2	3 years	2							2	1		headache & dizziness	0			1		3	999			1	2		head	Brain & Skull	right	frontal lobe & frontal bone	1	2	1		999	2	0		0
		1	36	17		331		9	employee	0	2	15 years	2	1						2	2		none	0			1		2	GA			1	2		gluteal	left gluteal			1	2	1		999	4	1	1	0
		1	28	23		375		9	freelancer	0	2	5 years	2	1						2	2			0			1	excision	1	GA		0	1	2		gluteal	left gluteal			1	2	1		999	4	1	6	0
		1	24	15		309		1		0	2	2 years	2							2	2			0			2						2	2		gluteal	right gluteal			1	2	1		999	2	1	5	0
		1	32	23		369		1		0	2	2 years	3	5					1	2	3			0			1		1	GA			1	999		head	scalp			1	2	1		999	2	0	5	0
		2	55	15		305		6		0	2	10 years	2							2	2			0			2						2	2		head	skull		parieto-occipital	2	999	1		999	4	1	5	0
		1	19	15		311		5		0	2	3 years	3	5						2	1	stone		0			1		1	GA			1	2		head	scalp		occipital area	2	1	1		999	2	0	5	0
		1	25	17		323		5		0	2	5 years	2							2	2			0			1		1	SA			1	2		abdominal wall	anterior abdominal wall			2	2	1		999	4	1	5	0
		1	31	19		337		1		0	2	9 years	2							2	2			0			1		2	999			1	2		back	back	right	involving axilla	2	2	1		999	4	1	5	0
		2	27	15		311		6		0	2	12 years		1						2	1		none	0			1		1	GA		0	1	2		back	back			2	2	1		999	1	1	1	0
		1	29	17		329		1		0	2	2 years	3	1						2	2			0			1		3	SA / LA / GA			1	2		gluteal	bilateral gluteal			2	2	1		999	5	1	1	0
		1	20	9		241		5		0	2	9 years	2							2	2			0			2						2	2		gluteal	left gluteal			2	2	1		999	4	1	5	0
		1	32	15		309		9	freelancer	0	2	one year	3	1						2	3			0			1		1	LA			1	2		gluteal	left gluteal			2	2	1		999	2	0	5	0
		1	20	17		331		8	driver	0	2	5 years	3	1						2	2			0			2						2	2		gluteal	left gluteal			2	2	1		999	2	0	5	0
		2	20	15		311		6		0	2	4 years	2							2	3		none	0			1		1	LA			1	1	mother	gluteal	left gluteal			2	2	1		999	2	0	5	0
		1	19	19		337		5		0	2	2 and half years	2	1						2	2		none	0			2					0	2	1		gluteal	left gluteal			2	2	1		999	2	0	5	0
		1	23	17		331		9	freelancer	0	2	one year	3	1						2	2						1		2	LA / GA		yes	1	2		gluteal	left gluteal			2	2	1		999	1	1	6	0
		1	27	23		375		2		0	2	2 years	2	1						2	1	thorn	none	0			2					0	2	2		gluteal	left gluteal			2	2	1		999	2	0	5	0
		1	36	11		259		1		0	2	14 years	2	1						1	2		none	0			2					0	2	2		gluteal	left gluteal			2	2	1		999	1	0	1	0
		2	38	15		313		9	teacher	2	2	one year	2	3						1	2		none	0			1		4	GA / GA / GA / LA		0	1	2		gluteal	left gluteal			2	2	1		999	1	0	6	0
		1	27	9		241		4		0	2	7 years	3		1					2	1			0			2						2	2		gluteal & inguinal	left gluteal & left inguinal			2	2	1		999	4			0
		1	20	15		307		1		0	2	5 years	2	1						3	2		none	0			1		1	LA		0	1	2		gluteal & lower back	left gluteal & lower back		upper gluteal region	2	2	1		999	2	0	5	0
		1	29	27		431		5		0	2	2 years	2	1						2	3		none	0			2						2	999		back	lower back			2	2	1		999	1	1	6	0
		1	45	19		339		9	freelancer	0	2	3 years	3	1		1				2	2			0			1	biopsy	2	LA / GA			1	999		gluteal	right gluteal			2	2	1		999	2	0	5	0
		1	20	15		311		5		0	2	4 years	2	1						2	3			0			1		1	LA			1	999		gluteal	right gluteal			2	2	1		999	2	0	5	0
		1	47	13		287		9	nurse	0	2	4 years	2	1						2	2		none	0			1		2	GA			1	999		gluteal	right gluteal			2	2	1		999		1	5	0
		1	30	23		365		9		0	2	4 years	2	1						2	2		none	0			2					0	2	2		gluteal	right gluteal			2	2	1		999	2	0	5	0
		1	21	15		315		5		0	2	2 years	2	1						1	2			0		left foot eumycetoma	2				left below knee amputation	0	2	1	brother	multiple	right gluteal & left foot		right gluteal:upper part & left foot	2	2	1		999	4	1	6	0
		2	55	15		305		6		2	2	10 years	2							2	2						999					999	2	999		head	scalp	left	fronto-parietal region	2	2	1		999	4	4	5	0
		1	26	999		999		3		0	2	6 years	2	1						2	1			0			2					0	2	999		chest	chest wall			3	999	1		999		1	6	0
		2	35	5		205		6		2	2	15 years	2	6						2	1	wood		0			2					1	999	999		head	forehead	left	frontal bone	3	999	1		999	2	0	5	0
		1	23	19		349		5		0	2	10 years	2	1						2	2			0			1		3	LA			1	999		neck	neck			3	999	1		999	2	0	6	0
		1	28	17		323		3		0	2	14 years	3	1	1					2	2		none	0			2						2	999		gluteal	bilateral gluteal		involving perianal area	3	1	1		999	1	1	5	0
		1	29	11		259		9	employee	0	2	4 years	2	1						1	2			0			1		1	GA		1	1	999		neck	neck		posterior aspect	3	1	1		999	1	1	1	0
		1	60	7		213		3		0	2	20 years	3	1						2	2			0			1		1	SA			1	2		abdominal wall	anterior abdominal wall	right	epigastrium & hypochondrium	3	2	1		999	4	1	5	0
		1	24	15		311		2		0	2	5 years	2	1					1	3	3			0			1		1	LA			1	2		chest	anterior chest wall			3	2	1		999	2	0	5	0
		1	55	15		305		9	carpenter	0	2	19 years	3	1						3	2			0			1		1	GA			1	2		chest	anterior chest wall		central	3	2	1		999	4	1	2	0
		1	18	15		303		3		0	1	20 years	2	1					1	3	3		none	0			1		2	GA		0	1	2		back	back	right		3	2	1		999	2	0	5	0
		1	50	35		508		9	medical assistant	2	1	15 years	2	3						2	1	dog scratch		0			2					1	2	2		back	back			3	2	1		999	2	0	5	0
		1	32	13		279		9	engineer	0	2	13 years	2							2	2		none	0			2						2	2		gluteal	left gluteal			3	2	1		999	4	1	5	0
		1	50	3		185		1		0	2	5 months	3	1						1	2			0			2					0	2	2		gluteal	left gluteal		lower part	3	2	1		999	2	0	5	0
		1	32	23		377		9	teacher	2	2	9 years	3	2						2	2			0			1		1	GA		1	1	999		gluteal	left gluteal			3	2	1		999	4	0	4	0
		1	32	17		331		2		0	2	11 years	2											0			1		1	GA			1	2		back & gluteal	lower back & bilateral gluteal			3	2	1		999	2	1	5	0
		1	25	25		401		3		0	2	4 years	2	1						2	3			0			2					1	2	2		gluteal	right gluteal			3	2	1		999	2	1	5	0
		1	32	19		337		1		0	2	3 years	2							2	2			0			2						2	2		inguinal	right inguinal			3	2	1		999	4	1	1	0
		1	27	23		369		9	waiter	0	2	2 years	2	5					1	2	2		none	0			2						2	2		inguinal	right inguinal		involving suprapubic	3	2	1		999	4	1	1	0
		2	22	23		367		5		2	2	15 years	3	2						2	1			0			2						2	1		head & neck	scalp & neck		occipital region	3	2	1		999	4	3	5	0
		1	18	17		323		3		0	2	4 months	2							2	2			0			1		1	GA			1	2		gluteal	right gluteal			4		1		999	2	0	5	0
		1	40	15		311		1		0	2	7 months	2				1			2	2			0			1		1	GA		1	1	2		gluteal	left gluteal		inner medial side	999	1	1		999	4	0	3	0
		1	37	15		315		1		0	2	3 years	2							2	2			0			1		1	SA			1	2		gluteal	right gluteal			999	999	1		999	1	1	5	0
		1	17	17		331		7		0	2	5 years	2	1	1	1				2	1			0			1		2	GA		0	1	2		head	brain	left	frontal	1	999	1		999	4	0	6	0
		2	22	17		319		7		0	2	9 months	2	1						2	3						1		2	GA		0	1	2		perineum	perineum			1	999	1		999		0	5	0
		2	42	19		337		6		0	2	8 months	2	5					1	2	2		none	0			1		1	SA			1	2		perineum	perineum			1	999	1		999	1	1	5	0
		2	18	15		305		5		0		9 months	2		1					1	1	injection					1		1	GA		0	1	2		gluteal	right gluteal		lateral aspect	1	1	1		999	1	1	1	0
		1	35	11		257		9	freelancer	2	2	2 years	2	3						2	1		none	0			1		1	GA			1	2		head	forehead	right	fronto-parietal bone	1	2	1		999	2	0	5	0
		1	22	15		315		7		0	2	5 years	2	1						2	2		none	0			2					0	2	2		gluteal	left gluteal			1	2	1		999	4	1	6	0
		1	34	11		259		1		0	2	5 years	3	1						2	2			0			1		3	SA		0	1	2		gluteal	left gluteal			2	2	1		999	4	1	5	0
		1	35	13		283		999		0	2	5 years	3	1						3	2			0			1		3	LA		1	1	2		gluteal	left gluteal			2	2	1		999	2	0	5	0
		2	35	15		311		6		0	2	13 years	3	1						2	2			0			1		2	GA		0	1	2		chest	lower chest wall	left	lower chest wall & hypochondrium	2	2	1		999	1	1	4	0
		1	54	17		323		8	driver	0	2	8 years	2	1						2	3		none	1	DM		1		1	GA			1	999		scrotum	scrotum			2	2	1		999	2	0	5	0
		1	70	23		373		1		0	2	one year	3		1					2	1	thorn		0			1	WLE	1	999			1	2		gluteal	right gluteal			3	2	1		999	5	1	5	0
		1	20	19		339		1		2	999	7 years	3	3						1	1			0			2					0	2	1		head	scalp			3	4	1		999	4	3	6	0
		1	35	27		417		8	driver	0	2	13 years	2	1						2	1	thorn		0			1		1	GA			1	999		gluteal	left gluteal			3	999	1		999		1	6	0
		2	25	17		323		6		0	2	9 years	3	1						1	3		none	0			2					1	1	2		chest	lower chest wall	right	lower costal margin	3	999	1		999	2	1	5	0
		1	25	15		305		3		0	2	20 years	2	1						2	1		none	0			2						2	2		gluteal	right gluteal			3	999	1		999	2	0	5	0
		1	22	23		375		1		2	2	3 years	2	2						1	2			0			1		1	999		0	1	999		head	skull	left	parieto-frontal bone	3	999	1		999		2	6	0
		1	10	15		315		5		0	2	999	3	5					1					0			1	biopsy	1	999		0	2	999		tongue	tongue		base of the tongue	3	999	1		999		5	5	0
		1	32	15		311		3		0	2	20 years	3	1						2	2			0			1		1	999			1	2		back	back			3	2	1		999	7	0	5	0
		1	38	19		339		9	employee	0	2	4 years	2	1						2	1		none	0			1		1	GA		0	1	2		back	back			3	2	1		999	4	1	5	0
		1	50	21		363		2		0	2	8 years	2							2	1	thorn		0			2						1	999		back	back	whole	involving vertebral column	3	2	1		999	2	0	5	0
		1	50	17		331		1		0	2	6 years	2	1						2	2		none	1	HTN		2					0	2	999		back	back	left	lumbar area	3	2	1		999	2	0	5	0
		1	27	17		331		3		0	2	17 years	2	1						3	1		none	0			1		2	SA /GA			1	2		gluteal	bilateral gluteal		involving perineum	3	2	1		999	2	0	5	0
		1	36	23		369		3		0	2	8 years	3	1						2	2		none	1	tuberculosis	right foot eumycetoma	1		3	GA	right foot eumycetoma excision		1	2		multiple	gluteal & foot		left gluteal & right foot (planter & dorsal aspect)	3	2	1		999	2	0	5	0
		1	27	15		315		3		0	2	4 years	2	1						2	2			0		left hand eumycetoma	1		2	LA	thumb amputation	0	1	1		multiple	gluteal & hand		left gluteal & left hand thenar eminence	3	2	1		999	2	0	5	0
		1	50	15		311		1		0	2	5 months	2							2	2			0			2						2	2		gluteal	left gluteal			3	2	1		999	4	1	1	0
		1	36	11				8	driver	0	2	9 years	2	1						2	2		none	0			1		1	SA		0	1	2		gluteal & inguinal	left gluteal & left inguinal		involving left perinum	3	2	1		999	4	0	6	0
		1	30	13				3		2	2	2 months	2							2	2			0			2						2	2		inguinal	left inguinal			3	2	1		999	4	2	1	0
		1	45	9		239		9	employee	2	2	6 years	2	3						2	2		none	1	DM		1		3	GA		0	1	999		perineum	perineum			3	2	1		999	2		6	0
		1	11	5		199		7		2	2	2 years	3	3		1				3	1	thorn		0			1		1	GA			1	2		chest	posterio-lateral chest wall	left		3	2	1		999	2	0	2	0
		1	21	11		259		3		0	2	9 years		1						2	3						2						2	2		gluteal	right gluteal			3	2	1		999	3	0		0
		1	20	13		285		5		0	2	17 years	2	1						1	3			1	skin dermatitis		1		3	SA / GA			1	2		gluteal	right gluteal		lateral aspect	3	2	1		999	2	0	5	0
		1	43	15		307		3		0	2	30 years	2	1						2	2		none	0			1		2	GA / SA		0	1	2		gluteal	right gluteal			3	2	1		999	2	0	5	0
		2	18	19		339		5		2	2	11 year	2	2						2	1		none	0			1		2	GA		0	1	999		head & neck	scalp & neck		occipital region & posterior neck	3	2	1		999	2	0	6	0
		1	35	17		319		1		2	2	7 years	2	5					1	2	2		convulsions & eye protrusion	0			1	carniectomy	1	GA		1	1	2		head	temporal	right	temporal region involving fronto-parietal bone involving nasal bone & nasal cavity with eye involvment	3	2	1		999	2	0	5	0
		2	14	23		373		5		2	2	1 and half year	3	3						2	2			0			2						2	1		back	upper back			3	2	1		999	4	3	1	0
		1	31	35		508		3		0	2	2 years	2	6						2	3			0			2					0	2	999		gluteal	right gluteal			2	999	1		1		5	6	0
		1	25	15		305		3		0	2	3 years	2	1						1	2			0			2					0	2	2		chest	anterior chest wall	left		2	2	1		1	2	0	5	0
		2	42	3		191		6		2	2	30 years	3	3						1	2						1	excision		GA			1	2		back	back	left	mid back, thoraco-lumbar	2	2	1		1	2	0	5	0
		1	21	13		277		9	freelancer	0	2	4 years	2	1						3	3			0			1	excisional biopsy	1	SA			2	2		gluteal	left gluteal			2	2	1		1	4	1	5	0
		2	40	27		417		1		2	2	10 months	3	3						3	3			0			2						2	2		jaw	lower jaw	right	submandibular	2	2	1		1	7	0	5	0
		2	28	23		377		1		2	2	11 years	3	5						2	3			0			1	incisional biopsy	1	GA			2	999		neck	neck		posterior aspect	2	2	1		1	2	0	5	0
		1	37	15		315		1		0	2	25 years	3	1						2	2		none	0			1	excisional biopsy	3	GA		0	1	999		neck	neck		posterior aspect	2	2	1		1	4	1		0
		1	16	13		279		5		0	2	13 years	3	1						2	1	friction		0			2						2	1	two uncles & aunt	gluteal	right gluteal			2	2	1		1	2	0	5	0
		1	22	13		283		9	merchant	0	2	2 years	3	1						2	2			0			2						2	2		gluteal	right gluteal			2	2	1		1	2	0	5	0
		1	53	13		283		8	driver	2	2	20 years	3		1					1	1			0			1		1	GA			1	2		gluteal	bilateral gluteal		involving perianal area	3	999	1		1		0	1	0
		1	31	15		315		1		0	2	2 years	3	1						2	3			0			1	WLE	1	SA			1	2		gluteal	left gluteal		involving perianal area	3	2	1		1	2	0	5	0
		1	70	13		279		1		2	2	one year	3	2						2	1	fell down		1	DM		2						2	2		inguinal	left inguinal			3	2	1		1	6	0	5	0
		1	20	35		508		5		0	2	5 years	3	1						2	1	thorn		0			1	WLE	2	SA			1	2		gluteal	right gluteal			3	2	1		1	4	0	5	0
		1	21	15		307		9	freelancer	0	2	5 months	2	1	1	1				1	2		none	0			1	incisional biopsy	1	SA			2	2		gluteal	right gluteal			999	2	1		1	1	1	1	0
		1	36	9		243		9	freelancer	2	2	9 years	3	3						1	3			0			2						2	2		gluteal	bilateral gluteal			3	2	1		1	1	3	1	0
		1	35	15		315		1		0	2	5 years	3	1	1	1				1	3			0			2					0	2	2		gluteal	bilateral gluteal		involving perineum	3	2	1		1	1	1	1	0
		2	70	15		303		6		2	2	40 years	2	3						1	3			0			1		1	GA			1	2		gluteal	bilateral gluteal			3	999	1		1		0	5	0
		1	42	29		543		1		0	2	10 years	2	4						1	3						2						2	2		gluteal	bilateral gluteal		involving perianal area	3	1	1		1	1	5	1	0
		2	48	19		345		6		0	2	7 years	3	1						2				0			2						2	2		back	back	right	mid back, thoraco-lumbar	3	2	1		1	4	1	5	0
		1	16	29		509		5		2	2	5 years	3	2						2	2			0			1		1	LA			1	2		back	back		upper & mid back	3	2	1		1	4	0	5	0
		2	64	23		367		6		2	2	15 years	2	3						2	2		none	0			1	biopsy				1	2	2		back	back	right	upper back, involving the whole right scapular	3	2	1		1	2	0	5	0
		1	39	23		375		1		0	2	3 years	2	1	1	1				2	2			0			2						2	2		back & neck	back & neck		upper back & posterior neck	3	2	1		1	2	1	5	0
		1	26	15		311		3		0	2	9 years	3	1						2	2			0			2						2	2		gluteal	left gluteal			3	2	1		1	6	1	5	0
		1	40	19		337		9	plumber	0	2	22 years	3	1						2	1			0			2						2	2		gluteal	left gluteal			3	2	1		1	4	1		0
		1	47	7		213		3		0	2	23 years	3	1						3	3	thorn					1	WLE	2	SA / GA			1	2		gluteal	left gluteal		involving perineum	3	2	1		1	2	0	5	0
		1	35	13		281		8	driver	0	2	13 years	2	1						2	1	thorn		0			2						2	2		gluteal	left gluteal			3	2	1		1	3	0	5	0
		1	48		2			2		0	2	20 years	3	1						3	2			0			1		1	999			1	2		loin	left loin			3	2	1		1	4	0	1	0
		2	35	19		337		6		0	2	15 years	3	1						2	2			0			1		3	GA / GA / LA			1	2		back & gluteal	lower back & bilateral gluteal			3	2	1		1	5	1	3	0
		2	55	13		287		6		2	2	one year	3							2	2			0			999						999	2		neck	neck	diffuse	posterior aspect	3	2	1		1	4	0	5	0
		1	36	17		331		8	driver	0	2	12 years	3	1						3	1	needlestick		0			2						2	2		gluteal	right gluteal			3	2	1		1	4	0	5	0
		1	19	15		307		5		0	2	18 years	3	1						2	2		none	0			2						2	2		gluteal & inguinal	right gluteal & right inguinal		right side of lower back, right gluteal & inguinal area	3	2	1		1	4	1	6	0
		1	24	13		285		5		2	2	2 years	999	4						2	2						2						2	2		head & neck	scalp & neck		occipital region& posterior neck	3	2	1		1	2	0	5	0
		1	47	23		375		9	soldier	0	2	7 years	2	1						2	2		none	0			1		1	GA		0	1	1	cousin	perineum	perineum			2	2	1		999	2	0	5	0
		1	50	9		249		1		2	2	20 years	2	3						1	2			0			2						2	2		gluteal	left gluteal		whole	3	1	1	> 20	1	4	3	6	0
		1	22	23		369		7		2	2	2 years	3	3						1	2		none	0			1		1	GA			1	2		neck	neck		posterior aspect of the neck	3	999	1	>10	1	2	0	5	0
		2	30					6		0	1	6 years	2						1	1	2		none	0			1						1	2		gluteal	left gluteal			1	2	1	1		1	1	5	0
		1	55	15		307		8	driver	2	2	5 months	3		1					2	1			0			2						2	2		face	maxillary sinus	right	maxillary region	1	2	1	1		2	0	5	0
		1	60	5		205		3		2	2	9 months	2		1					1	2		none	1	DM & HTN		1	abscess drainage & fistulectomy & excisional biopsy	3	SA			1	2		perianal	perianal			2	1	1	1		1	0	1	0
		1	27	13		285		9	builder	0	1	15 years	2	5					1	3	1	splinter		0			1			LA		0	1	999		gluteal	right gluteal			2	1	1	1			1	5	0
		1	15	15		313		5		0	2	8 months	3	1						2	2			0			2						2	2		gluteal	left gluteal			2	2	1	1		3	0	5	0
		1	23	15		311		3		0	2	one year	2	1						2	2		none	0			2					0	2	2		perineum	perineum	right		2	2	1	1		1	1	1	0
		1	24	15		311		9	military service	0	2	3 years	2	1						2	1	thorn		0			1		1	GA		0	1	1	uncle	gluteal	right gluteal		lower medial quadrant	2	2	1	1		1	1	5	0
		1	29	13		285		7		0	2	3 years	2	1						2	2		none				1		1	LA			1	2		gluteal	right gluteal			2	2	1	1		1	1	1	0
		1	25	23		373		7		2	2	10 years	3	2						2	1			0			2						2	2		head	scalp & skull		parieto-occipital	2	2	1	1			0	5	0
		1	41	15		303		9	hospital financial director	2	2	6 years	3	3						1	2			0			1		1	LA			1	2		head	forehead	left	frontal bone	3	2	1	1		1	3	1	0
		1	10	15		311		5		0	2	2 years	3	1						2	1	stone	none	0			1		1	LA		0	1	2		head	scalp		occipital area	4		1	1			0	1	0
		1	1.5	13		285		999		0	2	1 and half year		1						1	3			0			2						2	2		gluteal	bilateral gluteal			1	2	1	1		3	0	5	0
		1	32	21		353		9	freelancer	0	2	9 months	3	1						2	2			0			2						2	2		gluteal	right gluteal			1	2	1	1		2	0	5	0
		1	34	15		307		3		0	2	5 months	3	1	1					1	2			0			1		1	LA			1	2		gluteal	right gluteal		involving perianal area & ischiorectal fossa	2	2	1	1		1	1	1	0
		1	38	15		307		9	freelancer	0	2	one year		1						1	3						2						2	999		gluteal	left gluteal			3	2	1	1		3	1	5	0
		1	45	11		259		9	agriculture supervisor	0	2	16 years	2	1					1	2	2		none	0			1		1	GA			1	2		gluteal	right gluteal			3	2	1	15	1	1	1		0
		2	60	9		241		6		2	2	3 months	2	5						2	2			0			2						2	2		head	forehead	right		1	999	1	2	1	3	0	5	0
		1	40	17		323		1		0	2	12 years	3	1						1	1						1		2	SA			1	2		gluteal	bilateral gluteal		involving perianal area	2	2	1	2	1	1	0	5	0
		1	28	13		285		5		2	2	3 years	3					1		3	3			0			2						2	2		gluteal	left gluteal		involving perianal area	2	2	1	2	1	4	0	4	0
		1	31	15		311		8	driver	0		4 years	2	1						1	2		none	0			1		4	GA /SA			1	2		gluteal	right gluteal			2	2	1	2	1	4	1	6	0
		1	23	15		311		5		0	2	10 months	2	1		1				2	1	stone		0			1		1	GA			1	2		gluteal	right gluteal			2	2	1	2	1	1	1	1	0
		1	22	11		259		3		2	2	4 years	3	3						2	2			1	HBV +ve		1		2	LA			999	999		head	forehead			3	2	1	2	1	3	0	5	0
		1	18	19		337		5		2	2	one year	999	5						1	2						1		2	GA / LA			1	1		head	scalp		occipital area	1	2	1	3	1	3	0	5	0
		1	11	17		323		5		0		6 years	3	1						1	2			0			1		1	GA			1	2		back	back	left	lumbar area, left posterio-lateral	2	2	1	3	1	7	0	5	0
		1	20	11		259		3		0	2	7 years	2	1						2	2		none	0			1		1	LA			1	1	uncle	gluteal	left gluteal			2	2	1	3	1	4	1	5	0
		2	28	17		331		6		0	2	7 years	3	1						3	2			0			1		1	GA		1	1	2		back	lower back		sacral region	1	2	1	3	1	1	1	5	0
		1	33	5		205		9	freelancer	2	2	25 years	3			1		1		2	1		eye protrusion	0			1	biopsy	1	GA		yes	2	2		head	forehead		fronto-parietal bones	3	2	1	3	1	2	0	5	0
		1	48	27		429		1		2	2	one year	1					1		2	2		none	0			2						2	2		gluteal	right gluteal			2	2	1	4	1		0	5	0
		1	11	15		307		5		0	2	2 years	999	1						2	3			0			1		1	GA			1	1		abdominal wall	anterior abdominal wall	right	lower abdominal wall	3	2	1	4	1	4	0	5	0
		1	34	17		325		3		0	2	7 years	3	1						2	2			0			1	WLE	1	LA			2	2		back	lower back			3	2	1	4	1	2	0	5	0
		1	48	13		285		8	driver	2	2	4 years	2			1		1		1	2		none	0			2						2	2		gluteal	right gluteal			2	2	1	5	1	1	0	4	0
		1	59	11		259		9	retired	0	2	20 years	3	5					1	2	2		none	0			1		2	SA / GA		0	1	2		gluteal	left gluteal			3	2	1	5	1	4	1	5	0
		1	13	15		307		5		0	2	4 years	2	1						2	2			0			2						2	2		gluteal	right gluteal			3	3	1	8	1	1	1	1	0
		1	50	17		331		3		2	2	6 months	3	4						2	3			0			2						2	2		chest	anterior chest wall	left		3	2	0				0	5	1
		2	21	5		205		6		2	2	7 years	2	3						2	2		eye protrusion				1		2	GA			1	2		face	maxillary sinus	right	maxillary region & ramus	3	2	1		1		0	5	1
		2	45	23		377		7		0	2	13 years	3	1						1	2			1	HTN & HBV+ve		1	WLE	1	SA			1	2		gluteal & inguinal	left gluteal & left inguinal		intra pelvic extention	3	2	1		1	6	1	1	1
		2	20	17		325		6		2	2	2 years	2							1	2		headeche	0			2						2	2		neck	neck	left	posterior aspect	2	2	1		999	1	2		1
		1	27	23		375		1		0	2	8 years	3	1						1	1			0			1		1	LA		no	1	999		gluteal	right gluteal			2	2	1		999	4	1	6	1
		1	45	23		369		1		2	2	15 years	3			1				1	2			0			2						2	2		perineum	perineum		involving pelvic bones	3	999	1		999	1		2	1
		1	20	23		375		7		0	2	12 years	3	1		1				1	1	glass		0			2					0	2	1		gluteal	right gluteal			3	2	1		999	2	0	5	1
		1	13	17		331		5		0	1	1 month	2	1						2	2		none	0			1		1	GA		0	1	2		perineum	perineum	right	perineal	1	2	1		999	3	0	5	1
		1	33	999		999		1		0	2	2 and half years	2	1						2	3			0			2					0	2	999		perineum	perineum			2	999	1		999		1	6	1
		1	37	15		311		1		2	2	3 years	2	2						2	3		none	0			2					0	2	1		gluteal	gluteal			3	2	1		999	2	2	6	1
		1	19	23		377		9	freelancer	0		4 years	3	1						2	2			0			2						2	2		perineum	perineum	left	perineal	1	1	1		1	7	0	5	1
		1	40		1			2		2	2	2 years	3	2						1	2			1	HBV +ve		2						2	2		abdominal wall	anterior abdominal wall		lower abdominal wall involving right inguinal, right anterior thigh & gluteal	3	2	1		1	1	2	4	1
		2	12	15		307		5		0	2	2 years	3	1						2	3			0			1		1	999			1	999		jaw	lower jaw			999	999	1		1				1
		1	20		2			5		0	2	8 years	2	1						1	3			0			1		1	LA		1	1	999		gluteal	right gluteal			3	999	1		1		1	6	1
		1	32	9		239		9	teacher	0	2	12 years	3		1					1	2		none	1	HBV +ve		1		1	GA			1	2		gluteal & inguinal	right gluteal & right inguinal		lateral buttock, iliac creast & right inguinal area	3	1	1	2	1	1	0	1	1	inguinal
		1	19	29		519		8	driver	2	2	3 years	3	3						1	2		eye protrusion	0			1	biopsy	1	LA			2	999		head	craniofacial - head, face & neck		left parietal & left side of face: maxillary area & left eye & extended to right posterior neck	3	2	1	2	1	2	3	5	1
		1	39	23		377		9	freelancer	0	2	10 years		1						1	1			0			1		2	GA			1	2		abdominal wall	anterior abdominal wall		lower abdominal wall involving perineum & medial upper thigh	3	3	1	4	1	1	1	1	1	inguinal
		1	50	15		311		1		0	2	8 years	3	1						3	2			0		right foot eumycetoma	2				right below knee amputation		2	2		multiple	scalp & foot		right posteriolateral aspect of scalp & right foot	1	999	1		1	2			999
		1	25	999		999		999		2	999	999	999	999						999	999			999			999		999			999	999	999		abdominal wall				3	999	1		1				999	right inguinal lymph node (US)
		2	23	15		303		6		2	1	1 month								1				0		right foot actinomycetoma (SS)	2				right foot surgery		2	1		multiple	perianal & foot		perianal & right foot; more in the left perianal side	1	999	1		999			4	999
		2	22	15		307		7		0	2	10 years	2	1						2	2			0		left foot eumycetoma	1		1	GA	left foot eumycetoma excision		1	2		multiple	gluteal & foot		whole right gluteal & left foot	3	2	999						999
		1	24	23		377		999		0	1	one year and 4 months	999	1						2	1	while playing soccer		999		right knee eumycetoma	1	WLE	1	LA	right knee eumycetoma excision	999	2	2		multiple	left gluteal & Knee		left gluteal involving perianal area & right knee	3	999	999				999	999	999
		1	17	999		999		999		0	999	999	999	1						999	999			999			999					999	999	999		head	scalp		occipital	999	999	999				999	999	999
		1	17	999		999		999		0	999	999	999	999						999	999			999			999					999	999	999		head	scalp		occipital	999	999	999				999	999	999
		1	50		1			1		0	2	one year	2	1						3	2			0			2						2	2		abdominal wall	anterior abdominal wall		lower abdominal wall invloving right scrotal skin	3	3	1		1		1	1	999
		1	27	29		488		3		0	2	9 years															1		1	SA			1	2		back & gluteal	lower back & bilateral gluteal		lumbosacral region	3	999	1		1	1	1	1	999
		1	40	31		502		9	freelancer	2	2	15 years	3	2						2	1			0			1		2	GA / SA			1	2		gluteal	right gluteal			3	2	1		1	4			999
		1	57	13		279		9	freelancer	2	2	37 years	2	5						1	2			0			2						2	2		back & gluteal	lower back & bilateral gluteal		sacral region	3	2	1	14	1	1	0	5	999
		1	28	17		323		1		0	2	7 years	2	1						2	2			0			1	excisional biopsy & skin graft	1	GA		0	2	2		abdominal wall	anterior abdominal wall	right	iliac fossa	4								999
		1	12	5		205		5		0	2	4 years	2	5					1	3	2			0			1	excisional biopsy	1	GA			2	2		back	back		upper back	4								999
		1	20	15		311		9	freelancer	0	2	4 months	2	5					1	2	2			0			1		2	LA / GA		0	1	2		back	back	left	upper back, involving the upper part of left scapula	4								999
		1	58	15				3		2	2	5 years	2	5						2	2		none	1	HTN		1		1	LA			2	2		head	forehead	left		4								999
		1	19	17		323		8	driver	0	2	one year	3	1						2	1	injection		0			1		1	SA			999	2		gluteal	left gluteal			4								999
		2	16	15		307		5		0	2	1 and half year	3	1						1	1			0			1	excisional biopsy	1	SA			2	2		gluteal	left gluteal		central & lower lateral part	4								999
		1	28	13		279		3		0	2	17 years	3	5					1	3	1			0			1	excisional biopsy	2	LA / SA			1	2		gluteal	left gluteal		lower lateral quadrant	4								999
		1	18	15		311		5		0	2	4 years	2			1	1			2	2		none	0			1	excision & skin graft	1	GA		0	2	2		gluteal	right gluteal			4								999
		1	35	25		387		1		0	2	2 years	2	5					1	2	2		none	0			1		1	GA			2	2		gluteal	right gluteal		lateral aspect	4								999
		2	15	17		323		5		2	2	3 years	2	5					1	2	1		none	0			1		1	GA			2	2		head	scalp	right	fronto-tempro-parietal	4								999
		1	31	23		999		999		2	2	2 years	2	5					1	1	2			0			1		1	GA			2	2		head	scalp	right	parietal bone	4								999
		1	16	9		229		7		2	2	4 years	3						1	2	1			0			1	craniotomy	1	GA			2	2		head	Brain & Skull	left	fronto-parietal lobe & skull bone	4								999
		2	31	9				6		2	2	14 years	3	2						1	1		none	0			1		5	GA			1	2		face	face	right	forehead	4								999
		2	35	15		307		9	doctor	0	2	20 years	3	1						2	2			0			1		1	SA			2	2		loin	left loin			4								999
		1	30	13		285		3		0	2	6 years	3	5					1	1	2		none	0			1	excision	1	LA			2	2		head	scalp	right	occipital area	4								999
		1	20	23		369		2		2	2	4 years	2	3						2	1	thorn		0			1		2	LA / GA			1	1		head	skull			4								999
[truncated: 43 more columns]
